# Supplementary material for: Microbial Distributions Across Wide‐Ranging Temperature Gradients of Hot Springs in Thailand: A Review of 35 Years of Research on Hot Spring‐Associated Microorganisms
Source: Environ Microbiol Rep. 2026 Feb 18;18(1):e70302. doi: 10.1111/1758-2229.70302 (PMC12916155; doi:10.1111/1758-2229.70302)
Supplement: Supplementary file 2 — Table S1: Metadata of the 51 studies on hot spring‐associated microorganisms in Thailand included in this review. Table S2: Keywords used for literature search. Keywords were applied both individually and in combinations to refine search results. Table S3: Reference temperature, pH and geochemical characteristics of hot springs in Thailand compiled from additional sources. Table S4: List of terminologies and their definitions used in this review. Table S5: Summary of reviewed studies based on study characteristics. Table S6: Primers coverage as calculated by SILVA TestPrime tool against SILVA database SSU‐138.2 with RefNR collection and 0 mismatches. Table S7: Distribution and frequency of photosynthetic and non‐photosynthetic bacteria and archaea across temperature ranges in the 51 reviewed studies. Occurrence at each temperature range represents the number of times each taxon was reported within that range across the 51 reviewed studies. A single study could contribute multiple counts for a given taxon if it was reported over multiple temperature intervals. Table S8: Lower and upper temperature limits of photosynthetic and non‐photosynthetic bacteria and archaea, and the number of studies reporting each taxon across the 51 reviewed studies. Each taxon was counted once per study, regardless of the number of occurrences reported within that study. Table S9: Reference isolated and culturable species under laboratory conditions in which the highest temperature limits of the taxa were identified. [file EMI4-18-e70302-s002.xlsx]

## Sheet: Supplementary Table 1
Supplementary Table 1. Metadata of the 51 studies on hot spring-associated microorganisms in Thailand included in this review.
Site	Coordinates	Region/Province	Temperature (°C)	pH	Temperature measurement point	Sample type	Sample microhabitat	Identification technique	Primers	Content	References	Reference type	Repository	Language	Link	Accessed date
San Kamphaeng	18.8145004,99.2294265	Northern/Chiang Mai	30-80	Not reported	5 cm below water surface of vents	Water, soil, and microbial mat	Mixing both subaerial and subaqueous	Light microscopy (morphology)	N/A	Cyanobacteriota and green algae community characterization	Pitakwapi, 1990	Master thesis	Chiang Mai University Intellectual Repository	Thai	https://cmudc.library.cmu.ac.th/frontend/Info/item/dc:89303	2025-10-11
San Kamphaeng	18.8145004,99.2294265	Northern/Chiang Mai	Not reported	Not reported	Not reported	Water	Subaqueous	Culture-dependent and light microscopy (morphology)	N/A	Isolation of Thermus 2S	Kanasawud et al., 1992	Research article	N/A	English	https://doi.org/10.1007/BF01195833	N/A
Teppanom	18.2712653,98.3913553	Northern/Chiang Mai	Not reported	Not reported
Pong Dueat Pa Pae	19.24563916,98.68626452	Northern/Chiang Mai	Not reported	Not reported
San Kamphaeng	18.8145004,99.2294265	Northern/Chiang Mai	40-80	7.5-9.0	Not reported	Not specified	Not reported	Culture-dependent and light microscopy (morphology)	N/A	Cyanobacteriota genus Chroococcidiopsis characterization	Hayashi et al., 1994	Research article	N/A	English	https://doi.org/10.1016/0922-338X(94)90260-7	N/A
Mae Fang	19.965911,99.1516881	Northern/Chiang Mai					Not reported
San Kamphaeng	18.8145004,99.2294265	Northern/Chiang Mai	35-85	7.9-9.1	Adjacent water	Microbial mat	Mixing both subaerial (on rock substrate) and subaqueous mat	Light microscopy (morphology)	N/A	Bacteria, archaea, diatoms, and green algae community characterization	Sompong, 2001	Master thesis	Chiang Mai University Intellectual Repository	Thai	https://cmudc.library.cmu.ac.th/frontend/Info/item/dc:98197	2025-10-11
Pong Dueat Pa Pae	19.24563916,98.68626452	Northern/Chiang Mai	34-84	8.7-9.6
Teppanom	18.2712653,98.3913553	Northern/Chiang Mai	36-78	8.5-9.0
Mae Fang	19.965911,99.1516881	Northern/Chiang Mai	36-78	7.3-7.5
Doi Saket	18.9098428,99.2430696	Northern/Chiang Mai	33-75	7.6-7.8
Chae Son	18.836389,99.470556	Northern/Chiang Mai	35-75	7.4-7.6
Tha Pai	19.2492204,98.3424641	Northern/Mae Hong Son	38-76	7.5-8.0
Mae Chan	20.11959,99.7967778	Northern/Chiang Rai	33-78	8.4-8.7
Huai Mak Lium	19.9630454,99.6774973	Northern/Chiang Rai	38-63	8.4-8.6
San Kamphaeng	18.8145004,99.2294265	Northern/Chiang Mai	42-68	8	Adjacent water	Microbial mat	Mixing both subaerial (on rock substrate) and subaqueous mat	Light microscopy (morphology)	N/A	Cyanobacteriota community characterization	Panyu, 2002	Master thesis	Chiang Mai University Intellectual Repository	Thai	https://cmudc.library.cmu.ac.th/frontend/Info/item/dc:100186	2025-10-11
Doi Saket	18.9098428,99.2430696	Northern/Chiang Mai	52-74	9
Khao Chai Son	7.4507522,100.1280903	Southern/Phatthalung	55	7
Ban Na Tung Pho	7.388003,99.9055696	Southern/Phatthalung	50	10
Boekleung	13.5192574,99.24309	Western/Ratchaburi	55	6.6	Adjacent water	Sediment (20-30 cm depth)	Subaerial (pool rim)	PCR-RFLP	BSF8/20 and REVB (bacteria) 0344-S20 and 1517-A21 (archaea)	Overall bacterial and archaeal community characterization	Kanokratana et al., 2004	Research article	N/A	English	https://doi.org/10.1002/jobm.200410388	N/A
Pong Dueat Pa Pae	19.24563916,98.68626452	Northern/Chiang Mai	42-51	7.7-7.8	Water at sampling site	Microbial mat	Subaqueous (2-3 cm below water surface)	Light microscopy (morphology) and PCR-DGGE	CYA359F and CYA781R	Cyanobacteriota community characterization	Hongmei et al., 2005	Research article	N/A	English	https://doi.org/10.1007/s00792-005-0456-1	N/A
San Kamphaeng	18.8145004,99.2294265	Northern/Chiang Mai	46	7
Teppanom	18.2712653,98.3913553	Northern/Chiang Mai	50	7.8
San Kamphaeng	18.8145004,99.2294265	Northern/Chiang Mai	35-85	7.9-9.1	Vents and downstream discharge channel	Microbial mat	Mixing subaerial (on rock substrate) and subaqueous mat	Light microscopy (morphology)	N/A	Cyanobacteriota community characterization	Sompong et al., 2005	Research article	N/A	English	https://doi.org/10.1016/j.femsec.2004.12.007	N/A
Pong Dueat Pa Pae	19.24563916,98.68626452	Northern/Chiang Mai	34-84	8.7-9.6
Teppanom	18.2712653,98.3913553	Northern/Chiang Mai	36-78	8.5-9.0
Mae Fang	19.965911,99.1516881	Northern/Chiang Mai	36-78	7.3-7.5
Doi Saket	18.9098428,99.2430696	Northern/Chiang Mai	33-75	7.6-7.8
Chae Son	18.836389,99.470556	Northern/Chiang Mai	35-75	7.4-7.6
Tha Pai	19.2492204,98.3424641	Northern/Mae Hong Son	38-76	7.5-8.0
Mae Chan	20.11959,99.7967778	Northern/Chiang Rai	33-78	8.4-8.7
Huai Mak Lium	19.9630454,99.6774973	Northern/Chiang Rai	38-63	8.4-8.6
Baan Huay Yoong Tog	8.1344833,98.9838087	Southern/Krabi	38	7	Water at sampling site	Water, sediment and microbial mat	Mixing subaerial (on rock substrate) and subaqueous	Light microscopy (morphology)	N/A	Presence/absence of Naegleria and Acanthamoeba	Lekkla et al., 2005	Research article	N/A	English	https://www.thaiscience.info/journals/Article/TMPH/10594830.pdf	N/A
Baan Nam Ron Kem	7.9046061,99.1058316	Southern/Krabi	49	6.7
Baan Kuang Kang	7.5544373,99.0068194	Southern/Trang	50	7.2
Baan Numphuron	8.0148976,99.5645009	Southern/Nakhon Si Thammarat	49.5	7
Baan Kau Namron Nai	9.3646861,98.8830048	Southern/Surat Thani	43	7
Baan Kauplu	8.969058,99.2683254	Southern/Surat Thani	52.5	7
Baan Bo Namron	9.338937,99.1942693	Southern/Surat Thani	40	7
Rattanakosai	8.9654804,99.246583	Southern/Surat Thani	66	7
Khong Pay Pao	8.6936356,98.448767	Southern/Phang Nga	61.5	7
Romanee	8.8266921,98.4279786	Southern/Phang Nga	57	7
Baan Tung Yo	9.905231,98.6271333	Southern/Ranong	40	7
Raksawarin	9.9586979,98.639379	Southern/Ranong	65.5	7
Kuan Kalong	6.8548986,100.1281335	Southern/Satun	49	7
Nong Yai Toh	15.183502,101.2862826	Central/Lop Buri	60	7.5
Nai Tiang's Farm	N/A	Central/Lop Buri	36	7.8
Baan Wangkham	15.4207222,101.0289885	Northern/Phetchabun	48	8
Baan Pong Nam Ron	16.3324956,99.2771947	Western/Kamphaeng Phet	38	7
Phra Ruang	16.658055,99.45776	Western/Kamphaeng Phet	32	7
Baan Samotong	15.3356676,99.5108007	Central/Utai Thani	64	8
Ranong	9.916403,98.6120559	Southern/Ranong	40-60	Not reported	Not reported	Microbial mat	Subaqueous	PCR-DGGE	CYA359F and CYA781R	Cyanobacteriota genus Mastigocladus characterization	Sompong et al., 2006	Research article	N/A	English	https://epg.science.cmu.ac.th/ejournal/journal-detail.php?id=410	N/A
Boekleung	13.5192574,99.24309	Western/Ratchaburi	55	6	Not reported	Soil	Not reported	Unspecified molecular technique	amyI and amyIV	Characterization of a novel cyclomaltodextrinase. No taxonomic classification.	Tang et al., 2006	Research article	N/A	English	https://doi.org/10.1111/j.1574-6968.2006.00308.x	N/A
Teppanom	18.2712653,98.3913553	Northern/Chiang Mai	89	9	Not reported	Streamers	Subaqueous	Light microscopy (morphology) and PCR-DGGE	341F and 907R (bacteria) 344F and 907R (archaea)	Overall bacterial and archaeal community characterization	Purcell et al., 2007	Research article	N/A	English	https://doi.org/10.1111/j.1574-6941.2007.00302.x	N/A
Doi Saket	18.9098428,99.2430696	Northern/Chiang Mai	75	7.7
San Kamphaeng	18.8145004,99.2294265	Northern/Chiang Mai	Not reported	Not reported	Not reported	Soil	Not reported	Culture-dependent	N/A	Colony isolation. No taxonomic classification.	Techaoei et al., 2007	Research article	N/A	English	https://li01.tci-thaijo.org/index.php/cast/article/view/86805	N/A
Mae Ka Jan	19.1147854,99.4596352	Northern/Chiang Rai	Not reported	Not reported
Chae Son	18.836389,99.470556	Northern/Chiang Mai	73	7.3-7.5	Not reported	Soil	Not reported	PCR-RFLP	BSF8/20 and REVB	Bacterial community characterization	Warapiyasawat, 2007	Undergraduate dissertation	TU Digital Collection - Special Project (TU Undergraduate)	Thai	https://digital.library.tu.ac.th/tu_dc/frontend/Info/item/dc:307819	2025-10-11
Tha Pai	19.2492204,98.3424641	Northern/Mae Hong Son	55-78	8	Soil at sampling site	Soil	Subaerial (pool rim) and subaqueous (bottom of the pool)	Unspecified molecular technique	Not specified	Extraction of Endonuclease Type II from Bacillus sp. and Aneurinibacillus sp.	Nachaiwiang, 2007	Master thesis	Chiang Mai University Intellectual Repository	Thai	https://cmudc.library.cmu.ac.th/frontend/Info/item/dc:107781	2025-10-11
Mae Ka Jan	19.1147854,99.4596352	Northern/Chiang Rai	61-81	7
Pong Namron (1)	12.87493,102.2918925	Eastern/Chanthaburi	33	9	Not reported	Water	Not reported	Light microscopy (morphology)	N/A	Presence/absence of Naegleria and Acanthamoeba	Nunthawarasilp et al., 2007	Research article	N/A	English	https://journal.lib.buu.ac.th/index.php/health/article/view/8951	N/A
Pong Namron (2)			33	9
Mae Ka Jan	19.1147854,99.4596352	Northern/Chiang Rai	Not reported	Not reported	Not reported	Water and soil	Not reported	PCR-RFLP	20F and 520R	Extraction of Phytase from Anoxybacillus sp.	Kanpiengjai, 2008	Master thesis	Chiang Mai University Intellectual Repository	Thai	https://cmudc.library.cmu.ac.th/frontend/Info/item/dc:111299	2025-10-11
San Kamphaeng	18.8145004,99.2294265	Northern/Chiang Mai	Not reported	Not reported
Pong Dueat Pa Pae	19.24563916,98.68626452	Northern/Chiang Mai	Not reported	Not reported
San Kamphaeng	18.8145004,99.2294265	Northern/Chiang Mai	64-67.5	8.0-8.5	Source vents and downstream	Microbial mat	Not reported	Light microscopy (morphology) and PCR-DGGE	CYA359F and CYA781R	Cyanobacteriota community characterization	Sompong et al., 2008	Research article	N/A	English	https://www.thaiscience.info/journals/Article/SCAS/10460425.pdf	N/A
Pong Dueat Pa Pae	19.24563916,98.68626452	Northern/Chiang Mai	67-68	8.0-9.3
Teppanom	18.2712653,98.3913553	Northern/Chiang Mai	67-72	8.4-9.0
Phra Ruang	16.658055,99.45776	Western/Kamphaeng Phet	46.5-50	7.5-8.3
Raksawarin	9.9586979,98.639379	Southern/Ranong	56-58	7.0-7.4
Khao Chai Son	7.4507522,100.1280903	Southern/Phatthalung	51-51.5	7-7.8
Chae Son	18.836389,99.470556	Northern/Chiang Mai	70	7	Soil at sampling site	Soil	Soil sample 10-20 cm below surface	Culture-dependent and Unspecified molecular sequening technique	PLPF and PLPR (targetting PLP genes) ESTF and ESTR (targetting Est1 gene)	Patatin-like phospholipase (PLP) and an esterase (Est1) enzyme extraction. No taxomomic classification.	Tirawongsaroj et al., 2008	Research article	N/A	English	https://doi.org/10.1016/j.jbiotec.2007.08.046	N/A
Boekleung	13.5192574,99.24309	Western/Ratchaburi	50.8-57	6.8	Adjacent water	Microbial mat	Subaqueous	PCR-DGGE	27bF and 907R (bacteria) Cya106F and Cya781Ra (Cyanobacteriota) 20bF and 1492bR (archaea)	Overall bacterial and archaeal community characterization	Portillo et al., 2009	Research article	N/A	English	https://doi.org/10.1007/s00792-008-0219-x	N/A
Unspecified hot spring in Ranong	N/A	Southern/Ranong	Not reported	Not reported	Not reported	Mud	Not reported	Molecular (Sanger sequencing)	M13	Isolation of Bacillus sp. RN1	Sukhumsiirchart et al., 2009	Research article	N/A	English	https://doi.org/10.1271/bbb.80287	N/A
Wat Potharam	9.9584286,98.5688152	Southern/Ranong	65	8.3	Not reported	Sediment-rich water	Not reported	PCR-DGGE	27F and 1492R	Hydrogen-producing bacteria characterization	Hniman et al., 2011	Research article	N/A	English	https://doi.org/10.1016/j.ijhydene.2010.09.067	N/A
Wat Than Nam Ron 1	9.2867757,99.1178634	Southern/Surat Thani	63	7
Wat Than Nam Ron 2	9.2867757,99.1178634	Southern/Surat Thani	53	7.8
Ban Tha Sathon 1	8.9754755,99.2612783	Southern/Surat Thani	67	7.9
Ban Tha Sathon 2	8.9777775,99.2544224	Southern/Surat Thani	60	7.9
Khong Pay Pao	8.6936356,98.448767	Southern/Phang Nga	60	6.5
Romanee	8.8266921,98.4279786	Southern/Phang Nga	63	6.8
Ta Na Ma Rao	5.8497803,101.0691279	Southern/Yala	80	7.8
San Kamphaeng	18.8145004,99.2294265	Northern/Chiang Mai	Not reported	Not reported	Not reported	Not specified	Not reported	Light microscopy (morphology)	N/A	Cyanosarcina sp. SK40	Pumas et al., 2011 / AARL Culture collection (Cyanobacteriota)	Research article	N/A	English	https://doi.org/10.1111/j.1440-1835.2011.00615.x	N/A
Pong Dueat Pa Pae	19.24563916,98.68626452	Northern/Chiang Mai	Not reported	Not reported		Not specified				Phormidium sp. PD40-1
Teppanom	18.2712653,98.3913553	Northern/Chiang Mai	Not reported	Not reported		Not specified				Scytonema sp. TP40
Mae Ka Jan	19.1147854,99.4596352	Northern/Chiang Rai	Not reported	Not reported		Not specified				Leptolyngbya sp. KC45
Tao Dam	16.3021936,99.0300553	Western/Kamphaeng Phet	50-75	8	Not reported	Sediment	Not reported	Culture-dependent, SEM, and molecular (Sanger sequencing)	27F and 1492R	Isolation of Aeribacillus pallidus TD1	Yasawong et al., 2011	Research article	N/A	English	https://doi.org/10.3390/ijms12085294	N/A
Unspecified hot spring in Krabi	N/A	Southern/Krabi	Not reported	Not reported	Not reported	Sediment	Not reported	Culture-dependent and unspecified molecular sequencing technique	N/A	Isolation of Streptomyces, Micromonospora, Microbispora and Planosporangium species	Thawai, 2012	Conference proceedings	CABI Digital Library	English	https://www.cabidigitallibrary.org/doi/full/10.5555/20143243706	2025-10-11
Ta Na Ma Rao	5.8497803,101.0691279	Southern/Yala	80	Not reported	Not reported	Water and soil	Not reported	PCR-RFLP	Fd1 and Rd1	Bacterial community characterization	Tingthong & Ganso, 2012	Research article	N/A	Thai	https://ph01.tci-thaijo.org/index.php/KKUSciJ/article/view/253126	N/A
Ta Na Ma Rao	5.8497803,101.0691279	Southern/Yala	44-80	7.0-8.5	Not reported	Water and soil	Not reported	Molecular (Sanger sequencing)	27F and 1492R	Extraction of thermostable protease from Brevibacillus sp.	Leelakriangsak et al., 2013	Complete grant report	TU Digital Collection - National Research Council of Thailand (NRCT)	Thai	https://digital.library.tu.ac.th/tu_dc/frontend/Info/item/dc:281918	2025-10-11
Unspecified hot spring in Krabi	N/A	Southern/Krabi	Not reported	Not reported	Not reported	Soil	Not reported	Culture-dependent and unspecified molecular sequening technique	20F and 1540R	Isolation of Planosporangium thailandense	Thawai et al., 2013	Research article	N/A	English	https://doi.org/10.1099/ijs.0.043539-0	N/A
Mae Fang	19.965911,99.1516881	Northern/Chiang Mai	40-70	Not reported	Water at sampling site	Microbial mat	Subaqueous	PCR-DGGE	27bF and 907R (bacteria) Cya106F and Cya781Ra (Cyanobacteriota)	Overall bacterial and Cyanobacteriota community characterization	Cuecas et al., 2014	Research article	N/A	English	https://doi.org/10.1007/s00248-014-0437-y	N/A
Pong Ang	19.596773,98.9417259	Northern/Chiang Mai	45-60	8.1-8.8	Water at subaqueous sampling site	Microbial mat	Mixing subaerial (on rock substrate) and subaqueous mat	Light microscopy (morphology)	N/A	Cyanobacteriota community characterization	Kayan, 2014	Master thesis	Chiang Mai University Intellectual Repository	Thai	https://cmudc.library.cmu.ac.th/frontend/Info/item/dc:122067	2025-10-11
San Kamphaeng	18.8145004,99.2294265	Northern/Chiang Mai	60	9	Water at sampling site	Water and soil	Subaqueous soil and water (<10 cm depth)	PCR-RFLP	27F and 1492R	Extraction of Lipase from lipolytic thermophilic microorganisms	Kittivisarn, 2014	Master thesis	Chulalongkorn University Intellectual Repository - Sci - Theses	Thai	https://cuir.car.chula.ac.th/handle/123456789/44419	2025-10-11
Chae Son	18.836389,99.470556	Northern/Chiang Mai	65	7
Toong Tewi	19.3216224,99.496971	Northern/Chiang Rai	57	7
Doi Saket	18.9098428,99.2430696	Northern/Chiang Mai	54	7
Wiang Pa Pao	19.1143245,99.4605554	Northern/Chiang Rai	60-65	7
Pong Dueat Pa Pae	19.24563916,98.68626452	Northern/Chiang Mai	Not reported	Not reported	Not reported	Sediment	Not reported	Unspecified molecular technique	THER3F and UA1406R	Isolation of Thermotoga sp. Strain PD524	Kanoksilapatham et al., 2015	Research article	N/A	English	https://doi.org/10.1007/s00792-015-0761-2	N/A
Rattanakosai	8.9654804,99.246583	Southern/Surat Thani	56	Not reported	Not reported	Microbial mat	Unclear (mat from pool rim)	Culture-dependent and light microscopy	N/A	Extraction of C-phycocyanin from Synechococcus sp.	Suwanmanee, 2015	Master thesis	TU Digital Collection - Thammasat University Theses	Thai	https://digital.library.tu.ac.th/tu_dc/frontend/Info/item/dc:93256	2025-10-11
Mae Fang	19.965911,99.1516881	Northern/Chiang Mai	90	Not reported	Sedimemt at sampling site	Sediment	Not reported	Culture-dependent, phase-contrast microscopy, SEM, and NGS (454 pyrosequencing)	Not specified	Isolation of Fervidobacterium thailandense	Kanoksilapatham et al., 2016	Research article	N/A	English	https://doi.org/10.1099/ijsem.0.001463	N/A
Raksawarin	9.9586979,98.639379	Southern/Ranong	65	Not reported	Not reported	Not specified	Not reported	Molecular (Sanger sequencing)	Not specified	Xylanase gene extraction and cloning (derived from Bacillus sp. J12)	Arthawedworawuthi, 2016	Research article	N/A	Thai	https://www.repository.rmutsv.ac.th/handle/123456789/1197	N/A
Mae Um Long Luang	18.2046994,97.9979835	Northern/Mae Hong Son	Not reported	Not reported	Not reported	Mixed water and sediment	Not reported	Culture-dependent and molecular (Sanger sequencing)	27F and 1492R	Nitrate-reducing, sulfide-oxidizing bacterium, Paracoccus sp. MAL 1HM19 characterization	Watsuntorn et al., 2017	Research article	N/A	English	https://doi.org/10.1016/j.ibiod.2017.06.013	N/A
Unspecified hot spring in Nakorn Si Thammarat	N/A	Southern/Nakhon Si Thammarat	43.09	7.3	Not reported	Sediment	Not reported	PCR-DGGE	341F and 517R	Hydrogen-producing bacteria characterization	Saimmai et al., 2017	Research article	N/A	English	https://www.thaiscience.info/Journals/Article/SONG/10988589.pdf	N/A
San Kamphaeng	18.8145004,99.2294265	Northern/Chiang Mai	Not reported	Not reported	Not reported	Not specified	Not reported	Light microscopy (morphology)	N/A	Acutodesmus Obliquus AARL G106	Duangjan et al., 2017 (also collected for AARL culture collection)	Research article and culture collection	Algal and Cyanobacterial Research Laboratory, Chiang Mai University, Thailand	English	https://botanicalithuanica.gamtc.lt/administravimas/uploads/09_botanica_lituanica2017_no2_duangjan_et_al_6015133993012.pdf	N/A
Pong Ki	19.2317021,100.5228424	Northern/Nan	39.2	Not reported		Not specified		Unspecified molecular technique		Chlamydomonas parallestriata AARL G031
Teppanom	18.2712653,98.3913553	Northern/Chiang Mai	38.8	Not reported		Not specified		Unspecified molecular technique		Cosmarium lundellii AARL G113
Mae Jok	17.978445,99.6357701	Northern/Phare	41.1	Not reported		Not specified		Light microscopy (morphology)		Selenastrum bibraianum AARL G114
Mae Jok	17.978445,99.6357701	Northern/Phare	41.1	Not reported		Not specified		Light microscopy (morphology)		Desmodesmus communis AARL G115
Pong Ki	19.2317021,100.5228424	Northern/Nan	Not reported	Not reported		Not specified		Light microscopy (morphology)		Staurastrum muticum AARL G116
Unspecified hot spring in Ratchaburi	N/A	Western/Ratchaburi	Not reported	Not reported	Not reported	Soil	Not reported	Culture-dependent and molecular (Sanger sequencing)	27F and1492R	Isolation of Microbispora soli	Kittisrisopit et al., 2018	Research article	N/A	English	https://doi.org/10.1099/ijsem.0.003075	N/A
Tha Pai	19.2492204,98.3424641	Northern/Mae Hong Son	Not reported	Not reported	Not reported	Not specified	Not reported	Light microscopy (morphology)	N/A	Achnanthidium exiguum AARL D025	Pruetiworanan et al., 2018 / AARL Culture collection	Research article	N/A	English	https://doi.org/10.1007/s10811-017-1137-z	N/A
San Kamphaeng	18.8145004,99.2294265	Northern/Chiang Mai	37.0-54.4	8.72-8.89	Water at sampling site	Stone surface/pool rim	Subaerial (on stone surface)	Light microscopy (morphology)	N/A	Diatom community characterization	Pumas et al., 2018	Research article	N/A	English	https://doi.org/10.2478/botlit-2018-0007	N/A
Teppanom	18.2712653,98.3913553	Northern/Chiang Mai	38.1-85.0	8.09-8.63
Tha Pai	19.2492204,98.3424641	Northern/Mae Hong Son	37.2-54.4	6.88-7.40
Pong Ang	19.596773,98.9417259	Northern/Chiang Mai	37.8-45.5	6.97-7.32
Chae Son	18.836389,99.470556	Northern/Chiang Mai	39.8-54.4	7.36-7.74
Mae Jok	17.978445,99.6357701	Northern/Phare	41.1-54.1	7.31-7.48
Wat Salaeng	18.0937858,99.8288728	Northern/Phare	41.3-42.3	7.50-7.69
Pong Ki	19.2317021,100.5228424	Northern/Nan	38.3-47.6	7.01-7.27
Teppanom	18.2712653,98.3913553	Northern/Chiang Mai	38.8-39.1	Not reported	Water at sampling site	Not specified	Subaerial	Light microscopy (morphology)	N/A	Achnanthidium sp. AARL D011, AARL D01, AARL D02	Pumas et al., 2018 (also collected for AARL culture collection)	Research article and culture collection	Algal and Cyanobacterial Research Laboratory, Chiang Mai University, Thailand	English	https://doi.org/10.2478/botlit-2018-0007	N/A
Mae Jok	17.978445,99.6357701	Northern/Phare	41.5	Not reported		Not specified				Achnanthidium sp. AARL D014
Chae Son	18.836389,99.470556	Northern/Chiang Mai	38.1	Not reported		Not specified				Achnanthidium sp. AARL D015
Tha Pai	19.2492204,98.3424641	Northern/Mae Hong Son	44.5	Not reported		Not specified				Achnanthidium exiguum AARL D016, AARL D017
Teppanom	18.2712653,98.3913553	Northern/Chiang Mai	38.8-45.2	Not reported		Not specified				Rhopalodia sp. AARL D018, AARL D019, AARL D020
Mae Jok	17.978445,99.6357701	Northern/Phare	41.1	Not reported		Not specified				Anomoeoneis sp. AARL D039
Unspecified hot spring in Chiang Mai	N/A	Northern/Chiang Mai	Not reported	Not reported	Not reported	Soil	Not reported	Culture-dependent and molecular (Sanger sequencing)	27F and 1492R	Isolation of Thermocatellispora soli	Duangupama et al., 2019	Research article	N/A	English	https://doi.org/10.1099/ijsem.0.003115	N/A
Unspecified hot spring in Ratchaburi	N/A	Western/Ratchaburi	Not reported	Not reported	Not reported	Soil	Not reported	Culture-dependent, SEM, and molecular (Sanger sequencing)	27F and 1492R	Isolation of Micromonospora caldifontis	Thawai et al., 2019	Research article	N/A	English	https://doi.org/10.1099/ijsem.0.003115	N/A
Phusang	19.6018271,100.2307973	Northern/Phayao	35-38	7.2-7.5	Near vents	Water	Not reported	Culture-depedent and NGS (Illumina)	27F and 1492R	Overall bacterial and archaeal community characterization	Bumrungthai et al., 2020	Research article	N/A	English	https://ph02.tci-thaijo.org/index.php/ennrj/article/view/211787	N/A
Unspecified hot spring	N/A	N/A	Not reported	Not reported	Not reported	Not specified	Not reported	Light microscopy (morphology)	N/A	Poly(3-hydroxybutyrate-co-3-hydroxyvalerate) extraction from Cyanosarcina sp. AARL T020	Chotchindakun et al., 2021 / AARL Culture collection (Cyanobacteriota)	Research article	N/A	English	https://doi.org/10.3390/plants10030503	N/A
Pong Phra Bat	19.9776185,99.8301697	Northern/Chiang Rai	42.8	6.2	Not reported	Soil	Not reported	Culture-dependent and NGS (Illumina)	Shotgun whole genome sequencing	Isolation of Micromonospora solifontis	Duangupama et al., 2023	Research article	N/A	English	https://doi.org/10.1099/ijsem.0.005819	N/A
Ranong	9.916403,98.6120559	Southern/Ranong	Not reported	Not reported	Not reported	Sediment	Not reported	Culture-dependent and NGS (Illumina)	Shotgun whole genome sequencing	Isolation of Micromonospora thermarum	Pansomsuay et al., 2023	Research article	N/A	English	https://doi.org/10.1007/s00203-023-03475-2	N/A
Pa Tueng	20.11959,99.7967778	Northern/Chiang Rai	49.5-63.2	8.2	Biofilm at sampling site	Microbial biofilm	Subaqueous	NGS (Illumina)	515F and 806R	Overall bacterial and Cyanobacteriota community characterization	Pointing et al., 2024	Research article	N/A	English	https://doi.org/10.21203/rs.3.rs-3922714/v1	N/A
Pong Phra Bat	19.9776185,99.8301697	Northern/Chiang Rai	47.8-58.2	7.6
Lanna	19.7158179,99.5737178	Northern/Chiang Rai	45.8-65.7	7.6-9.0
Huai Sai Khao	19.6356184,99.7408303	Northern/Chiang Rai	41.9-53.1	6.8-7.2
Mae Ka Jan	19.1147854,99.4596352	Northern/Chiang Rai	41.9-55.1	8.2
Phra Ruang	16.658055,99.45776	Western/Kamphaeng Phet	38.9-46.5	7.6
Boekleung	13.5192574,99.24309	Western/Ratchaburi	40.1-55.0	6.4-6.8
Raksawarin	9.9586979,98.639379	Southern/Ranong	42.2-61.3	7.2
Pong Dueat Pa Pae	19.24563916,98.68626452	Northern/Chiang Mai	71-90	9	Water at sampling site	Microbial mat and sediment	Subaqueous and water-air interface	NGS (Illumina)	515'F and 926R	Overall bacterial and archaeal community characterization	Sriaporn et al., 2024	Research article	N/A	English	https://doi.org/10.1007/s00792-024-01343-5	N/A
Chae Son	18.836389,99.470556	Northern/Chiang Mai	49-75	6.5-7.0	Adjacent water	Sediment and sediment-associated microbial mat	Subaerial	NGS (Illumina)	341F and 805R	Overall bacterial and archaeal community characterization	Sriaporn et al., 2025	Research article	N/A	English	https://doi.org/10.1007/s00792-024-01373-z	N/A

## Sheet: Supplementary Table 2
Supplementary Table 2. Keywords used for literature search. Keywords were applied both individually and in combinations to refine search results.
English	Thai
Algae, microalgae	สาหร่าย, สาหร่ายขนาดเล็ก
Archaea, archaeal	อาร์เคีย
Bacteria, bacterial	แบคทีเรีย
Characterization	การจำแนกลักษณะ
Classification	การจำแนก
Community	ชุมชีพ
Cyanobacteria, cyanobacterial	ไซยาโนแบคทีเรีย
Diatom	ไดอะตอม
Distribution	การกระจายตัว
Diversity	ความหลากหลาย
Ecology, ecological	นิเวศวิทยา
Enzyme	เอนไซม์
Eukaryote, eukaryotic	ยูคาริโอต
Fungi, fungal	เชื้อรา
Hot spring	น้ำพุร้อน
Isolation	การคัดแยก
Microorganism, microbe, microbial	จุลินทรีย์, จุลชีพ
Prokaryote, prokaryotic	โพรคาริโอต
Protein	โปรตีน
Thailand	ประเทศไทย
Thermophile, thermophilic	แบคทีเรียทนร้อน
Thermotolerant	ทนร้อน

## Sheet: Supplementary Table 3
Supplementary Table 3. Reference temperature, pH, and geochemical characteristics of hot springs in Thailand compiled from additional sources.
Site	Temperature (°C)	pH	Total Dissolved Solids	Total Alkalinity	Total Hardness	CO32- (mg/l)	HCO3- (mg/l)	Cl- (mg/l)	SO42-(mg/l)	NO3- (mg/l)	F (mg/l)	H2S (mg/l)	Na (mg/l)	K (mg/l)	Li (mg/l)	Ca (mg/l)	Mg (mg/l)	Fe (mg/l)	Mn (mg/l)	Zn (mg/l)	Cu (mg/l)	Cd	Pb	SiO2	References
Baan Bo Namron	41.8	7.3	500	164	114	0	200	12.2	27	<0.2	1.8	<0.2	48.57	2.516	0.01	30.802	8.985	<0.005	<0.005	<0.005	<0.005	<0.002	<0.005	48.5	DEDE1
Baan Huay Yoong Tog	43.2	7.2	21200	656	382.8	0	800	4390.1	295.5	<0.2	0.3	<0.2	3400.12	135.122	0.215	103.436	30.201	<0.005	<0.005	0.016	<0.005	<0.002	<0.005	295.5	DEDE
Baan Kau Namron Nai	45.9	6.8	12098	615	324.9	0	750	2800	269.4	<0.2	4.2	<0.2	2173.64	107.19	0.101	89.044	24.864	<0.005	0.016	<0.005	<0.005	<0.002	<0.005	49.8	DEDE
Baan Kauplu	61.3	7.2	1811	98	264	0	120	12.2	295.5	<0.2	7.8	0.2	59.69	12.839	0.139	69.646	21.856	<0.005	<0.005	<0.005	<0.005	<0.002	<0.005	66.3	DEDE
Baan Kuang Kang	50.8	6.7	954	287	151.8	0	350	82.9	4.8	<0.2	0.7	<0.2	99.74	2.566	0.01	40.271	12.441	<0.005	<0.005	<0.005	<0.005	<0.002	<0.005	49.5	DEDE
Baan Nam Ron Kem	47.9	6.8	22315	639	374.1	0	780	4575.5	300.4	<0.2	0.8	<0.2	3750.2	157.125	0.165	97.815	31.504	<0.005	0.03	0.016	<0.005	<0.002	<0.005	40.2	DEDE
Baan Numphuron	55.1	6.8	365	107	93.9	0	130	20.5	7.3	<0.2	2.8	0.2	25.43	2.501	0.006	27.237	6.266	0.055	<0.005	0.055	<0.005	<0.002	<0.005	68.2	DEDE
Baan Pong Nam Ron	34.3	7.6	290	195	19	0	237.5	10.3	23.9	<0.2	17.5	1.2	109.191	6.511	0.293	7.022	0.444	<0.005	0.007	<0.005	<0.005	<0.002	<0.005	42.7	DEDE
Baan Samotong	64.5	8.9	350	315	8	30.6	310	9.4	17.6	<0.2	20.2	2.1	142.101	17.651	0.385	2.917	0.055	0.008	<0.005	<0.005	<0.005	<0.002	<0.005	75.5	DEDE
Baan Tung Yo	41.6	6.9	273	90	22.4	0	110	7.3	46.2	<0.2	11.5	0.2	66.22	2.859	0.201	8.883	0.042	0.016	<0.005	<0.005	<0.005	<0.002	<0.005	66.22	DEDE
Baan Wangkham	48.1	8.9	235	179	3	54.3	85.5	15.9	25	<0.2	2.2	<0.2	97.941	11.658	0.013	1.289	0.023	<0.005	<0.005	<0.005	<0.005	<0.002	<0.005	47.8	DEDE
Ban Na Tung Pho	50.2	7.2	225	64	5.8	0	78	7.3	12.3	<0.2	11.2	1.4	48.32	2.029	0.085	2.218	0.054	<0.005	<0.005	<0.005	<0.005	<0.002	<0.005	51.5	DEDE
Ban Tha Sathon 1	70	7.9	1980	-	-	-	117	21	11.8	-	-	-	64.5	13.6	-	381	75.2	0.22	0.08	-	-	-	-	60.7	Ngansom & Dürrast, 2021
Ban Tha Sathon 2
Boekleung	57.3	7.5	150	122	30	0	148.5	8.4	1.7	<0.2	5	<0.2	47.582	15.275	0.146	9.954	1.125	<0.005	<0.005	<0.005	<0.005	<0.002	<0.005	45.9	DEDE
Chae Son	83.7	8.1	378.8	195	41	0	238.5	4.8	33.7	<0.2	5.2	7.5	83.162	7.351	0.314	13.383	1.862	<0.005	0.1	0.079	<0.005	<0.002	<0.005	92	DEDE
Doi Saket	76	7.4	400	-	-	<1.0	260	2.8	28	-	9.5	-	110	15	0.21	4	<0.50	-	-	-	-	-	-	110	Singharajwarapan et al., 2015
Huai Mak Lium	56.6	8.7	323.5	144	5	10.4	150.5	9.2	32.8	<0.2	12	0.8	89.331	4.81	0.341	2.151	0.012	0.068	0.022	0.005	<0.005	<0.002	<0.005	82	DEDE
Huai Sai Khao	56.5	8.1	200.5	144	83	0	175.5	5.2	4	0.5	0.5	0	24.18	8.021	0.103	18.6	8.779	0.1	0.194	0.049	<0.005	<0.002	<0.005	60	DEDE
Khao Chai Son	53	8.8	320	118	64.6	13.9	110	14.6	5.4	0.37	0.4	0.2	26.54	2.892	0.023	19.842	3.64	<0.005	<0.005	<0.005	<0.005	<0.002	<0.005	65.5	DEDE
Khong Pay Pao	74.8	6.8	280	143	7.8	0	175	2.4	23.8	<0.2	14	0.3	86.37	2.902	0.255	2.972	0.093	<0.005	<0.005	<0.005	<0.005	<0.002	<0.005	82.5	DEDE
Kuan Kalong	52	6.8	258	70	5.2	0	85	4.9	8.2	<0.2	13.5	0.5	48.124	2.234	0.279	1.988	0.051	<0.005	<0.005	<0.005	<0.005	<0.002	<0.005	50.8	DEDE
Lanna	73.3	8.7	300.5	166	4	17.2	160.5	3.1	15.7	<0.2	11.5	7.5	80.711	4.081	0.206	1.521	0.023	0.042	<0.005	0.038	<0.005	<0.002	<0.005	135	DEDE
Mae Chan	93	8.85	420.5	239	4	47.5	175.5	5.7	42.4	<0.2	14	7.5	118.08	7.421	0.31	1.562	0.028	0.064	<0.005	0.045	<0.005	<0.002	<0.005	140	DEDE
Mae Fang	98.1	9.6	448	232	2	66.8	120	2.5	11.4	<0.2	17.8	14.2	129.27	11.217	0.474	0.759	0.033	<0.005	<0.005	<0.005	<0.005	<0.002	<0.005	88.5	DEDE
Mae Jok	61.6	7.45	810	-	-	-	433	14.9	52.8	<0.06	6.65	-	168	18	0.24	24	0.85	-	-	-	-	-	-	90.1	Apollaro et al., 2015
Mae Ka Jan	99.2	8.8	330	-	-	12	220	8.7	21.9	-	11.5	-	101	8.3	0.262	5.54	1.006	-	-	-	-	-	-	152.59	Singharajwarapan et al., 2015
Mae Um Long Luang	78.8	7.2	258	160	37.2	0	195	37	9.8	<0.2	10.2	3.8	65.101	8.846	0.424	11.14	2.279	0.069	<0.005	0.01	<0.005	<0.002	<0.005	92.5	DEDE
Nai Tiang's Farm	36	7.8	-	-	-	-	-	-	-	-	-	-	-	-	-	-	-	-	-	-	-	-	-	-	Lekkla et al., 2005
Nong Yai Toh	34.8	7.7	572	246	222	0	300	7.5	0.2	0.3	0.2	<0.2	2.181	3.051	0.014	68.31	12.551	0.166	<0.005	<0.005	<0.005	<0.002	<0.005	48.9	DEDE
Pa Tueng	90-100	8.62-8.65	522-572	-	-	20-48	134-195	8.0-20.0	56.2-71.6	BDL	11.8-12.5		111-130	7.58-9.09	0.188-0.194	3.12-3.96	0.008-0.015	0.02-0.57	BDL	BDL	BDL	BDL	BDL	142-167	Pa Tueng Subdistrict Administrative Organization2
Phra Ruang	50.2	8.6	420	316	17	6.8	369.4	19.7	16.1	<0.2	9.5	<0.2	160.1	12.315	0.104	6.194	0.363	0.019	0.005	0.013	<0.005	<0.002	<0.005	52.5	DEDE
Phusang	35-38	7.33-7.53	392.5-400	-	-	-	336.6-341.7	6.59-7.95	BDL	-	0.95-1.16	-	7.52-8.90	1.41-4.11	-	147.4	-	0.75-0.94	-	BDL	-	-	-	-	Bumrungthai et al., 2020
Pong Ang	52.3	7.2	625	193	20.7	0	235	2	5.5	<0.2	8.2	0.3	82.105	7.963	0.113	5.718	1.56	<0.005	0.038	<0.005	<0.005	<0.002	<0.005	57.5	DEDE
Pong Dueat Pa Pae	95	9.3	268	271	2.9	45.5	108	3.7	13.6	<0.2	9.5	7.1	80.602	6.767	0.284	1.129	0.022	0.006	<0.005	0.014	<0.005	<0.002	<0.005	260.2	DEDE
Pong Ki	38.3-47.6	7.01-7.27	-	-	-	-	-	-	-	-	-	-	-	-	-	-	-	-	-	-	-	-	-	-	Pumas et al., 2018
Pong Nam Ron (1)	36	9.1	410	-	-	-	386	11.5	9	-	-	-	149	1.4	-	2.92	0.1	0.41	BDL	-	-	-	-	30.1	DMR3
Pong Nam Ron (2)
Pong Phra Bat	73.1	8.7	319.7	132	4	18.5	115.5	14	34.9	<0.2	13.9	2.9	81.691	4.441	0.081	1.745	0.005	0.023	<0.005	0.069	<0.005	<0.002	<0.005	110	DEDE
Raksawarin	65.3	7.74	230	-	350	-	5.7	23.2	12.1	BDL	0.89	0.004	13.8	150	-	20.6	0.51	0.01	BDL	-	BDL	BDL	BDL	75	Sudjaroen et al., 2017
Ranong	40	8.3	330	-	-	-	189	11	44.9	-	-	-	46.4	3.2	-	44.1	0.03	3	0.02	-	-	-	-	75.5	Ngansom & Dürrast, 2021
Rattanakosai	61	6.2	1780	90	262.3	0	110	12.2	248.5	<0.2	8.5	<0.2	61.39	12.667	0.14	68.763	21.974	<0.005	<0.005	<0.005	<0.005	<0.002	<0.005	65.5	DEDE
Romanee	62.3	6.8	390	111	6.8	0	135	7.3	77.5	<0.2	142	0.4	108.6	3.066	0.418	2.588	0.078	<0.005	<0.005	<0.005	<0.005	<0.002	<0.005	62.5	DEDE
San Kamphaeng	42	8.7-9.1	540	-	-	55	210	3.6	39	-	17	-	160	16	0.34	2.2	<0.50	-	-	-	-	-	-	140	Singharajwarapan et al., 2015
Ta Na Ma Rao	80	7.8	330	-	-	-	200	5.8	3.1	-	-	-	76.6	6.4	-	16.7	0.45	0.04	0.08	-	-	-	-	97.6	Ngansom & Dürrast, 2021
Tao Dam	50-75	8	-	-	-	-	-	-	-	-	-	-	-	-	-	-	-	-	-	-	-	-	-	-	Yasawong et al., 2011
Teppanom	98.9	9	340	227	3.5	36.2	189	3.7	8.8	<0.2	8.9	2.9	110.901	6.593	0.295	1.359	0.037	0.005	<0.005	0.02	<0.005	<0.002	<0.005	132.2	DEDE
Tha Pai	78.9	8.7	235	154	3.1	25.6	125	2.9	11.4	<0.2	8.7	4.6	73.301	3.509	0.141	1.198	0.016	0.082	<0.005	0.022	<0.005	<0.002	<0.005	59.3	DEDE
Toong Tewi	57	7	-	-	-	-	-	-	-	-	-	-	-	-	-	-	-	-	-	-	-	-	-	-	Kittivisarn, 2014
Unspecified hot spring	-	-	-	-	-	-	-	-	-	-	-	-	-	-	-	-	-	-	-	-	-	-	-	-	-
Unspecified hot spring in Chiang Mai	-	-	-	-	-	-	-	-	-	-	-	-	-	-	-	-	-	-	-	-	-	-	-	-	-
Unspecified hot spring in Krabi (1)	-	-	-	-	-	-	-	-	-	-	-	-	-	-	-	-	-	-	-	-	-	-	-	-	-
Unspecified hot spring in Krabi (2)	-	-	-	-	-	-	-	-	-	-	-	-	-	-	-	-	-	-	-	-	-	-	-	-	-
Unspecified hot spring in Nakorn Si Thammarat	43.09	7.3	-	214.55	124.36	-	-	25.78	121.35	1.24	-	0.08	1.24	125.1	-	29.58	10.25	3.58	-	-	-	-	-	-	Saimmai et al., 2017
Unspecified hot spring in Ranong	-	-	-	-	-	-	-	-	-	-	-	-	-	-	-	-	-	-	-	-	-	-	-	-	-
Unspecified hot spring in Ratchaburi (1)	-	-	-	-	-	-	-	-	-	-	-	-	-	-	-	-	-	-	-	-	-	-	-	-	-
Unspecified hot spring in Ratchaburi (2)	-	-	-	-	-	-	-	-	-	-	-	-	-	-	-	-	-	-	-	-	-	-	-	-	-
Wat Potharam	61.7	6.9	270	139	21.9	0	170	2.4	17.5	<0.2	12.2	<0.2	70.39	2.809	0.183	8.674	0.042	<0.005	0.052	<0.005	<0.005	<0.002	<0.005	80.5	DEDE
Wat Salaeng	41.3-42.3	7.50-7.69	-	-	-	-	-	-	-	-	-	-	-	-	-	-	-	-	-	-	-	-	-	-	Pumas et al., 2018
Wat Than Nam Ron 1	42.1	6.8	311	158	18	6	178	6.1	3.6	<0.2	13.2	0.2	84.92	5.528	0.266	7.16	0.021	0.036	0.151	0.036	<0.005	<0.002	<0.005	55.8	DEDE
Wat Than Nam Ron 2
Wiang Pa Pao	79.3	8.4	305.5	160	7	0	195.5	7	27.8	<0.2	10	8	80.861	7.881	0.209	2.397	0.148	0.1	0.005	0.042	<0.005	<0.002	<0.005	120	DEDE
1All measurements conducted by Department of Alternative Energy Development and Efficiency (DEDE) were taken from the center (or as close as possible) of the hottest vent. Data were recorded in 2006. Accessible from http://www2.dede.go.th/geothermal_gis/website/. [Information in Thai]. Data retrieved date: 3th October 2025.
2 Patueng hot spring data were retrieved from Pa Tueng Subdistrict Administrative Organization. Accessible from https://www.patueng.go.th/filesAttach/download/1718078039.pdf. [Information in Thai]. Data retrieved date: 3th October 2025.
3 Pong Nam Ron hot spring data were retrieved from Department of Mineral Resources survey report. Accessible from https://library.dmr.go.th/elib/cgi-bin/opacexe.exe?op=mmvw&db=Main&skin=s&mmid=2939&bid=4840. [Information in Thai]. Data retrieved date: 21st October 2025.
Dash symbol means there are no available data.

## Sheet: Supplementary Table 4
Supplementary Table 4. List of terminologies and their definitions used in this review.
Category	Term	Definition
Temperature	Low	<40 °C
	Moderate	40-70 °C
	High	70-90 °C
	Extremely high	>90 °C
pH	Highly acidic	pH <3
	Acidic	pH <7
	Circumneutral / near-neutral	pH 6-8
	Alkaline	pH >7

## Sheet: Supplementary Table 5
Supplementary Table 5. Summary of reviewed studies based on study characteristics.
Category	Type	Number of study
Research scope	Community characterization	21
	Individual species isolation and characterization	21
	Protein extraction and characterization	9
Identification approach	Cultivation and light microscopy	17
	Include low-throughput sequencing (DGGE, RFLP, Sanger)	22
	Include high-throughput NGS	7
	Others/Unspecified	5
Sample type	Soil/Sediment/Mud	19
	Microbial mat/Biofilm	11
	Combined	11
	Water	3
	Unspecified	7
Commonly investigated taxa	Cyanobacteriota	10
	Non-photosynthetic bacteria and archaea	24
	Overall bacteria and archaea	6
	Microbial eukaryotes	8
	No classification	3

## Sheet: Supplementary Table 6
Supplementary Table 6. Primers coverage as calculated by SILVA TestPrime tool against SILVA database SSU-138.2 with RefNR collection and 0 mismatches.
Primers	Targeted/studied taxa	Coverage (%)			Number of community profiling studies with this primer set	Notes
		Bacteria	Cyanobacteriota	Archaea
20bF and 1492bR	Archaea	0	0	10.5	1
20F and 1540R	N/A	N/A	N/A	N/A	0	Presumably incorrect primers or sequences. No hits were detected.
20F and 520R	Bacteria	15.3	8.5	0	0
27bF and 907R	Bacteria	73.2	63.9	0	2
27F and 1492R	Bacteria	35	27.9	0.1	2
341F and 805R	Bacteria	82.8	71.3	0.3	1
341F and 907R	Bacteria	81.1	75	0	1
341F and 517R	Bacteria	9.4	0.5	0	1
344F and 907R	Archaea	0	0	0	1	All coverage values were extremely close to 0%.
515F and 806R	Bacteria and archaea	82.9	75.6	51.4	1
515'F and 926R	Bacteria and archaea	84.5	85.2	82.4	1
amyI and amyIV	N/A	N/A	N/A	N/A	0	Not taxonomic primers.
BSF8/20 and REVB	Bacteria	26	23.2	0	2
0344-S20 and 1571-A21	Archaea	0	0	35.4	1
Cya106F and Cya781Ra	Cyanobacteriota	0.5	18.5	0	2
CYA359F and CYA781R	Cyanobacteriota	1	37.4	0	2
ESTF and ESTR (targetting Est1 gene)	N/A	N/A	N/A	N/A	0	Not taxonomic primers.
Fd1 and Rd1	N/A	0	0	0	1	All coverage values were extremely close to 0%.
M13	N/A	N/A	N/A	N/A	0	M13 primers are tailed primers. Real primers were not mentioned.
PLPF and PLPR (targetting PLP genes)	N/A	N/A	N/A	N/A	0	Not taxonomic primers.
The coverage mean was calculated as the sum of each primer’s coverage multiplied by the number of studies that used it, divided by the total number of studies considered. Other non-community profiling studies, e.g., isolation studies, were calculated as if their coverage were zero, as these studies only identified one or a few species.
The weighted standard deviation was calculated as the square root of the sum of each primer’s weighted squared deviation from the weighted mean, divided by the total number of studies.
Coverage mean = sum of (primer coverages × number of studies with those primers) / total number of studies
Standard deviation = square root of [(sum of number of studies × (coverage value − weighted mean)²) / total number of studies]

## Sheet: Supplementary Table 7
Supplementary Table 7. Distribution and frequency of photosynthetic and non-photosynthetic bacteria and archaea across temperature ranges in the 51 reviewed studies. Occurrence at each temperature range represents the number of times each taxon was reported within that range across the 51 reviewed studies. A single study could contribute multiple counts for a given taxon if it was reported over m…
Taxa		Number of occurrence at each temperature range
		<30 °C	30-40 °C	40-50 °C	50-60 °C	60-70 °C	>70 °C
Photosynthetic bacteria	Synechococcus	0	0	4	10	5	5
	Leptolyngbya	0	0	6	4	2	0
	Pseudanabaenaceae	0	2	5	4	2	1
	Chroococcales	0	2	6	3	1	0
	Calothrix	0	1	5	1	1	0
	Chroococcidiopsis	0	1	3	1	2	0
	Oscillatoria	0	2	6	5	1	0
	Scytonema	0	1	2	1	0	0
	Phormidium	0	1	8	6	1	0
	Cyanosarcina	0	1	5	1	0	0
	Pleurocapsa	0	0	1	0	0	0
	Chlorogloeopsis	0	0	0	1	0	0
	Nostocales	0	1	3	1	0	0
	Gloeobacterales	0	0	0	1	1	0
	Mastigocladus	0	0	3	2	0	0
	Roseiflexus	0	0	4	5	3	1
	Chloroflexus	0	0	2	3	2	1
	Anaerolineia	0	1	2	2	2	1
	Ca. Chloroploca	0	0	2	2	2	0
	Ca. Chlorotrichoides	0	0	1	0	0	0
		<30 °C	30-40 °C	40-50 °C	50-60 °C	60-70 °C	70-80 °C	>80 °C
Non-photosynthetic bacteria and archaea	Pseudomonadota	1	2	5	4	1	2	1
	Armatimonadota	0	0	2	2	1	0	0
	Chlorobiota	0	0	3	3	1	1	0
	Bacteroidota	0	2	4	6	3	2	0
	Planctomycetota	0	1	2	4	1	1	0
	Ca. Acetothermota	0	0	1	1	0	0	0
	Deinococcota	0	0	1	2	1	3	1
	Acidobacteriota	0	1	1	2	1	2	0
	Actinobacteriota	0	0	2	4	0	1	0
	Bacilliota	0	1	4	8	8	6	2
	Aquificota	0	0	1	2	3	4	2
	Thermotogota	0	0	0	0	2	3	3
	Spirochaetota	0	0	0	1	0	0	0
	Verrumicrobiota	0	1	1	2	0	0	0
	Nitrospirota	0	0	0	1	0	1	0
	Thermodesulfobacteriota	0	0	0	0	0	1	1
	Dictyoglomota	0	0	0	0	1	2	1
	Thermoproteota	0	0	0	2	2	3	2
	Euryarchaeota	0	1	0	0	0	1	1
	Nitrososphaerota	0	0	1	1	0	0	0
	Ca. Woesearchaeota	0	0	0	1	0	0	0
	Parvachaeota	0	0	0	0	0	1	0

## Sheet: Supplementary Table 8
Supplementary Table 8. Lower and upper temperature limits of photosynthetic and non-photosynthetic bacteria and archaea, and the number of studies reporting each taxon across the 51 reviewed studies. Each taxon was counted once per study, regardless of the number of occurrences reported within that study.
Taxa		Minimum detection temperature (°C)	Maximum detection temperature (°C)	Number of reporting studies
Photosynthetic bacteria	Synechococcus	40	80	10
	Leptolyngbya	40	65.7	6
	Pseudanabaenaceae	30	75	7
	Chroococcales	30	70	6
	Calothrix	30	61.3	5
	Chroococcidiopsis	30	68	4
	Oscillatoria	30	61.3	7
	Scytonema	30	60	4
	Phormidium	30	61.3	8
	Cyanosarcina	30	55	4
	Pleurocapsa	42	48	1
	Chlorogloeopsis	56	60	1
	Nostocales	49	61	3
	Gloeobacterales	56	61	1
	Mastigocladus	40	60	3
	Roseiflexus	41	75	5
	Chloroflexus	40	75	4
	Anaerolineia	38.9	75	2
	Ca. Chloroploca	41	65.7	2
	Ca. Chlorotrichoides	41	41	1
Non-photosynthetic bacteria and archaea	Pseudomonadota	20	89	9
	Armatimonadota	41	61.3	2
	Chlorobiota	39.9	75	3
	Bacteroidota	35	75	8
	Planctomycetota	35	75	5
	Ca. Acetothermota	41	60	1
	Deinococcota	49	89	5
	Acidobacteriota	35	75	4
	Actinobacteriota	49	60.2	11
	Bacilliota	35	89	15
	Aquificota	61	90	6
	Thermotogota	61	90	4
	Spirochaetota	55.7	60.2	1
	Verrumicrobiota	35	60	3
	Nitrospirota	55	55	2
	Thermodesulfobacteriota	70.2	90	2
	Dictyoglomota	65	90	2
	Thermoproteota	56	89	2
	Euryarchaeota	35	85	3
	Nitrososphaerota	41	60	1
	Ca. Woesearchaeota	56	60	1
	Parvachaeota	71	71	1

## Sheet: Supplementary Table 9
Supplementary Table 9. Reference isolated and culturable species under laboratory conditions in which the highest temperature limits of the taxa were identified.
Taxa	Reference species	Upper temperature limit (°C)	Optimal growth temperature (°C)	References
Synechococcus	Synechococcus lividus	73	63-67	Meeks & Castenholz, 1971
Leptolyngbya	Kovacikia euganea	55	30-45	Zampieri et al., 2025
Pseudanabaena	Pseudanabaena TH-1	41	25	Hu et al., 2023
Chroococcus	Aphanothece halophytica	43	43	Tindall et al., 1977
Calothrix	Unspecified Calothrix species	54	45	Wickstrom & Castenholz, 1978
Chroococcidiopsis	Chroococcidiopsis thermalis	68	14-37	Hindák et al., 2013
Oscillatoria	Oscillatoria terebriformis	54	45-53.5	Castenholz, 1968
Scytonema	Unspecified Scytonema species	40	30-40	Giraldo-Silva et al., 2020
Phormidium	Phormidium sp. ETS-05	47	45	Zampieri et al., 2023
Cyanosarcina	Cyanosarcina sp. SK40	40	N/A	Pumas et al., 2011
Pleurocapsa	Unspecified Pleurocapsa species	55	45	Wickstrom & Castenholz, 1978
Chlorogloeopsis	Chlorogloeopsis sp. W-St. Helens 88-HTF	60	55	Thomsen & Cox, 1993
Nostoc	Nostoc thermotolerans	43.2	N/A	Suradkar et al., 2017
Gloeobacteria	Gloeobacter kilaueensis	37	N/A	Saw et al., 2013
Mastigocladus	Mastigocladus laminosus	58	N/A	Castenholz, 1996
Roseiflexus	Roseiflexus castenholzii	68	50	Hanada et al., 2002
Chloroflexus	Chloroflexus aurantiacus	60	52-60	Pierson & Castenholz, 1974
Anaerolineia	Anaerolinea thermolimosa	55	50	Yamada et al., 2006
Ca. Chloroploca	Candidatus Chloroploca mongolica	32	25-32	Bryantseva et al., 2021
Ca. Chlorotrichoides	Candidatus Chlorothrix halophila	38	35-38	Klappenbach & Pierson, 2004
Pseudomonadota	Annwoodia aquaesulis	55	45	Boden et al., 2017
Armatimonadota	Chthonomonas calidirosea	73	68	Lee et al., 2011
Chlorobiota	Chlorobium tepidum	52	47-48	Wahlund et al., 1991
Bacteroidota	Rhodocaloribacter litoris	65	60	Björnsdóttir et al., 2021
Planctomycetota	Thermogutta terrifontis	60	52	Slobodkina et al., 2015
Ca. Acetithermota	Acetothermus paucivorans	60	58	Dietrich et al., 1988
Deinococcota	Thermus aquaticus	79	70	Brock & Freeze, 1969
Acidobacteriota	Thermoanaerobaculum aquaticum	65	60	Losey et al., 2013
Actinomycetota	Acidothermus cellulolyticus	65	55	Mohagheghi et al., 1986
Bacilliota	Geobacillus thermantarcticus	80	60	Coorevits et al., 2012
Aquificota	Aquifex pyrophilus	95	85	Huber et al., 1992
Thermotogota	Thermotoga maritima	90	80	Huber et al., 1986
Spirochaeota	Thermospira aquatica	70	55	Gam et al., 2023
Verrumicrobiota	Verrumicrobiota isolate V4	60	N/A	Dunfield et al., 2007
Nitrospirota	Dissulfurispira thermophila	60	53-57	Umezawa et al., 2021
Thermodesulfobacteriota	Thermodesulfobacterium hydrogeniphilum	80	75	Jeanthon et al., 2002
Dictyoglomota	Dictyoglomus thermophilum	80	78	Saiki et al., 1985
Thermoproteota	Geogemma barossii (originally known as "Strain 121")	121	105	Kashefi & Lovley, 2003
Euryarchaeota	Methanopyrus kandleri	110	98	Kurr et al., 1991
Nitrososphaerota	Conexivisphaera calida	70	N/A	Kato et al., 2021
Ca. Woesearchaeota	N/A	N/A	N/A	N/A
Parvachaeota	N/A	N/A	N/A	N/A
